# Supplementary material for: Evaluation of the Taxonomic Status of Lesser Egyptian Jerboa, Jaculus jaculus: First Description of New Phylogroups in Tunisia
Source: Animals (Basel). 2022 Mar 17;12(6):758. doi: 10.3390/ani12060758 (PMC8944451; doi:10.3390/ani12060758)
Supplement: Supplementary file 1 [file animals-12-00758-s001.zip]

Archive with 1 entries (1 files):
- animals-1548445-supplementary.pdf
